# Supplementary material for: Effect of Rare-Earth Co-Doping on the Trap Level Concentrations in Silica Glasses: Experimental and Theoretical Study of the Light Emission Under X-Rays for Dosimetry Applications
Source: Sensors (Basel). 2025 May 9;25(10):3005. doi: 10.3390/s25103005 (PMC12115133; doi:10.3390/s25103005)
Supplement: Supplementary file 1 [file sensors-25-03005-s001.zip]

Archive with 1 entries (1 files):
- sensors-3596101-supplementary.pdf
